# Supplementary material for: Measuring the combinatorial expression of solute transporters and metalloproteinases transcripts in colorectal cancer
Source: BMC Res Notes. 2009 Aug 19;2:164. doi: 10.1186/1756-0500-2-164 (PMC2736974; doi:10.1186/1756-0500-2-164)
Supplement: Additional file 2 — Table of PCR Ct values for the house keeper genes 18s, HUWE1 and RP0 and target genes MMP2, MMP12, MMp7, MMP9, RECK, SLC2A1, SLC5A8 and SLC16A1 for study1 and Cell lines (Caco2, HT29, HCT116 and LIMS1215). Worksheets containing raw Ct values for house keeper and target genes for study 1 (unpaired data) and cell lines. [file 1756-0500-2-164-S2.xls]

## Sheet: Study 1 (unpaired) and cells
Table S3: Table of PCR Ct values for the house keeper genes 18s, HUWE1 and RP0 and target genes MMP2, MMP12, MMp7, MMP9, RECK, SLC2A1, SLC5A8 and SLC16A1 for study1 and Cell lines (Caco2, HT29, HCT116 and LIMS1215).
Sample details	18s Ct	RP0 Ct	HUWE1 Ct	MMP2 Ct	MMP7 Ct	MMP9 Ct	MMP12 Ct	RECK Ct	SLC2A1 Ct	SLC5A8 Ct	SLC16A1 Ct
N0	22.1271	25.9443	34.0867	33.4573	40	31.9133	40	40	40	40	31.0711
N0	23.2313	25.7544	35.1797	33.8234	40	33.4537	34.691	40	37.1018	40	30.5398
N0	24.2852	25.9735	40	33.557	40	31.9248	34.5019	40	37.144	40	29.9307
N0	25.5817	27.3391	40	33.4407	40	32.4429	40	40	40	40	30.8826
N1	26.0126	35.7908	40	40	40	40	40	40	38.0017	40	35.9222
N1	26.4134	34.0732	40	40	40	40	40	40	40	40	35.5311
N1	26.8643	34.7793	34.3872	40	40	40	40	40	40	40	34.9352
N1	27.9599	36.6828	40	40	40	40	40	40	40	40	36.3277
N2	23.2955	27.1362	40	35.19	40	40	40	40	36.6141	40	32.1557
N2	23.0292	26.6272	34.8781	35.8926	40	38.0072	40	40	37.1962	40	31.6232
N2	23.1531	27.5086	33.544	36.0679	40	36.842	35.2529	40	36.2646	40	31.6774
N2	24.1625	28.5232	34.9249	40	40	36.3045	40	40	34.4136	40	32.3523
N3	22.3126	27.7681	34.6582	36.201	40	32.5931	35.4482	40	36.4936	40	35.8362
N3	22.4319	27.7358	40	35.226	40	32.0288	34.903	40	40	40	34.8165
N3	22.5326	28.5201	35.2369	33.7379	40	32.6639	34.6297	40	40	40	34.1174
N3	23.5243	29.1132	40	35.8579	40	33.5493	40	40	40	40	34.3487
N4	19.8672	24.3773	31.474	30.3218	37.1659	32.6449	33.3889	34.0044	32.0132	40	29.6494
N4	20.174	23.4523	31.4574	30.5042	40	32.9971	33.8208	40	33.2904	40	31.3871
N4	19.8488	24.5821	31.5831	30.3522	40	32.8075	33.6084	36.4109	32.6371	39.3312	29.8562
N4	21.7451	25.1145	32.6864	31.6655	36.9136	33.1262	33.9397	36.6268	33.2193	40	31.2557
N5	24.0643	28.3085	40	35.8106	40	40	35.7184	40	35.7208	40	31.9636
N5	24.1712	28.1457	40	40	40	40	40	40	34.4367	40	32.3872
N5	24.3576	28.375	40	40	40	40	40	40	34.8356	40	33.0281
N5	25.3737	29.2557	35.0678	35.875	40	35.8061	40	40	40	40	33.3284
N6	23.9858	30.3545	35.4219	40	40	40	40	40	36.4048	40	35.0858
N6	24.1629	29.9682	34.7208	40	40	40	40	40	40	40	40
N6	24.3447	29.8901	34.463	40	40	40	40	40	36.9614	40	37.1464
N6	25.0008	30.8719	35.8333	40	40	40	40	40	40	40	40
N7	23.092	24.84	32.9109	31.118	40	40	35.017	40	34.0478	38.8749	30.7518
N7	23.0017	25.4564	34.7409	31.1788	40	34.9342	35.4059	40	33.8671	40	31.13
N7	23.2086	25.5829	35.5628	31.0506	40	36.3347	40	36.2247	33.5082	40	31.5275
N7	24.093	26.4496	34.6066	32.4771	40	35.315	40	36.6414	34.7746	40	32.9813
N8	29.8156	40	40	40	40	40	40	40	40	40	40
N8	30.0831	40	40	40	40	40	40	40	40	40	40
N8	30.4185	40	40	40	40	40	40	40	40	40	40
N8	32.0712	40	40	40	40	40	40	40	40	40	40
T10	21.5192	30.2701	34.4931	38.5299	36.9912	35.5095	34.693	40	37.7514	40	35.738
T10	22.898	30.0382	35.0444	34.4852	37.1632	34.4947	40	35.7024	40	40	36.7282
T10	22.6024	30.6975	33.7815	40	40	40	40	40	36.6352	40	34.0657
T10	24.6615	31.5398	40	35.9133	40	35.8746	40	40	36.4142	40	35.6384
T11	20.2115	24.8097	34.6115	32.3262	34.2366	31.1204	35.3903	36.1366	32.9737	40	33.8569
T11	19.9835	24.958	34.9577	32.4425	33.0523	31.6501	36.3794	40	32.9639	40	33.2787
T11	20.1856	25.3592	35.0532	32.7292	34.7448	32.2535	34.7559	40	32.8531	40	31.9618
t11	21.6272	26.4846	35.026	33.2501	34.9313	33.4783	35.252	40	34.5413	40	32.6952
T2	20.3126	30.4921	35.0439	40	40	40	40	40	36.6042	40	37.6801
T2	20.1212	30.3659	34.1927	40	40	40	40	40	38.0908	40	37.7937
T2	20.3532	30.3516	33.9164	40	40	34.5686	40	40	35.7604	40	36.1361
T2	21.6267	30.7949	35.0253	40	40	40	35.9415	40	40	40	38.0817
T3	21.9859	24.5565	33.2395	32.89	30.5172	30.8335	30.08	40	33.31	40	32.3426
T3	22.0884	24.8237	33.685	33.3203	31.2224	30.4204	29.9003	40	34.8489	40	32.4189
T3	22.1726	24.9104	33.7142	32.7496	31.0503	30.5126	30.4467	40	34.9065	40	31.902
T3	23.2843	26.9733	33.61	33.3517	31.8059	31.3032	31.6744	40	33.9529	40	33.2261
T5	20.2073	25.9177	32.7396	34.4791	36.784	31.0246	30.9056	40	35.8844	40	31.8625
T5	20.3889	25.6981	32.0396	40	35.5192	32.6509	31.724	40	34.4243	40	31.4953
T5	21.0415	25.8495	33.5051	36.1706	40	32.5792	32.6726	40	34.9686	40	31.199
T5	22.4058	27.3805	32.4984	36.7192	36.0662	31.9911	32.8738	40	35.961	40	31.9794
T6	21.7414	24.9345	33.4874	35.1277	30.8891	35.6443	34.2334	40	35.6491	40	31.9612
T6	21.6456	25.6456	33.3615	34.7857	31.3954	34.7382	32.4977	40	36.7486	40	32.6156
T6	21.9787	25.6026	34.1671	36.0671	31.6231	34.3453	32.9505	40	34.9004	40	31.9916
T6	23.1954	26.7704	34.8403	34.9051	32.9382	33.8706	33.5077	40	40	40	33.365
T7	22.3421	25.8937	33.4635	32.4044	32.9257	33.4033	32.7479	40	34.8779	40	34.4964
T7	22.5613	25.7436	34.0643	35.8925	33.9869	34.3577	40	35.8314	40	40	35.2181
T7	22.9837	25.7764	34.9088	33.5907	33.6428	34.3786	34.0943	40	36.2542	40	36.3215
T7	24.2161	27.2737	40	34.4676	36.7503	35.975	34.6088	40	35.2275	40	35.6774
T8	16.4102	20.65	28.4062	27.9568	25.0951	28.3256	26.8246	40	29.6887	40	28.995
T8	16.8718	20.6671	28.14	27.9722	25.3457	28.6683	27.6106	33.6249	29.6757	40	29.1044
T8	16.9349	20.852	28.9277	27.9518	25.604	28.599	27.627	33.9255	30.1048	40	29.273
T8	17.7194	22.1203	29.6327	28.3795	26.8715	29.4876	29.0369	40	30.848	40	30.8461
T9	21.3482	28.7905	32.0131	34.6652	35.1105	35.8028	35.6711	40	37.4812	40	35.5408
T9	21.8138	28.1484	34.2912	35.1507	34.2338	34.5214	40	37.0791	37.767	40	35.7628
T9	21.8036	27.625	33.5982	35.1433	34.6716	34.0527	40	40	37.5096	40	36.3456
T9	22.9038	27.6638	32.7101	40	34.997	40	40	40	36.8343	40	36.8225
CacoII,	17.5724	19.8947	28.4825	33.9822	35.0601	35.7543	40	32.8804	26.7917	40	25.8599
CacoII,	18.6828	19.9711	28.5101	33.6342	38.041	38.7037	40	33.35	27.0889	40	25.321
CacoII,	18.6821	19.9723	28.6222	33.8196	38.1667	36.2578	38.0616	33.4264	27.0672	40	25.2261
CacoII,	20.4471	20.7425	29.7174	35.1459	40	37.0496	40	34.7624	28.3331	40	25.7155
CacoII,	16.3967	19.9738	27.442	35.4877	36.9646	34.0906	40	33.5503	26.8125	40	26.6417
CacoII,	16.8832	19.9368	27.6333	33.6679	35.9243	35.8658	40	33.2722	27.014	40	25.5203
CacoII,	16.0231	20.7079	27.7343	33.8697	36.9845	40	40	33.4744	27.2179	40	25.0712
CacoII,	17.4501		29.0749	35.0717	38.0108	36.952	40	35.3374	28.3905	40	26.0285
CacoII,	20.8371	20.3206	30.0231	34.655	37.7896	36.5842	40	34.6645	28.4306	40	26.3114
CacoII,	21.132	20.5258	30.404	34.4273	37.6695	36.9772	40	34.7467	28.467	40	26.3871
CacoII,	21.429	20.6735	30.5524	34.7848	37.8748	35.3492	40	34.5933	28.4249	40	27.3768
CacoII,	22.4851	21.9057	31.6166	37.3947	39.0876	35.2062	40	37.3558	29.7798	40	26.214
HCT116	20.0476	19.8563	29.4433	35.609	31.9727	31.4491	40	33.0432	27.1983	40	25.9126
HCT116	19.8467	19.842	29.2035	35.4394	31.946	31.0208	40	33.0187	27.4242	39.7325	26.0139
HCT116	20.137	19.6272	29.0047	35.8817	32.4991	31.0485	40	34.4118	27.4084	40	25.9772
HCT116	21.65	20.4894	30.4471	40	34.2336	33.1542	40	33.9696	29.1206	38.9653	26.1027
HCT116	18.7357	19.4406	28.0239	36.0876	31.938	31.0762	40	32.6957	26.7209	40	25.4378
HCT116	19.0236	18.9252	27.815	34.9396	32.1855	30.7331	40	32.294	27.0502	38.3371	25.4846
HCT116	19.2032	19.0389	27.9708	35.1152	32.1805	30.5969	40	33.4373	26.7835	40	25.4687
HCT116	20.4782	20.4242	28.7083	40	33.7934	32.5161	40	34.0645	28.0736	40	25.6395
HCT116	18.1925	18.8555	28.4076	40	32.316	30.5969	40	32.6096	26.8027	40	25.0021
HCT116	18.7537	19.1247	28.2311	34.6865	32.4082	30.6587	40	32.7902	26.8037	40	24.8256
HCT116	18.4168	19.1456	28.5913	36.7967	32.3988	31.1201	40	32.7774	26.8028	40	24.9322
HCT116	20.3004	20.3887	29.7965	35.5351	33.9489	31.5303	40	33.2535	28.3352	40	25.2811
HT29	19.4787	19.3433	28.9615	33.2594	26.1065	40	40	40	25.3009	40	25.1945
HT29	19.6692	19.1064	29.0783	33.5404	26.0374	40	40	40	25.3327	40	25.6836
HT29	19.9893	19.4913	29.4362	33.3993	26.2031	40	40	40	25.2112	40	24.8879
HT29	21.2896	20.6035	30.5074	33.9606	27.0723	36.8709	40	40	26.7544	40	25.8823
HT29	18.7192	19.4794	27.6555	33.5968	26.0244	40	40	40	24.3364	40	25.7982
HT29	19.0682	19.5239	27.6911	32.7673	26.0415	40	40	40	24.2664	40	25.0355
HT29	19.4326	19.4418	27.8556	32.8027	26.1164	40	40	40	24.5376	40	25.5368
HT29	20.6636	20.3706	29.268	33.6435	27.2418	40	40	40	26.0747	40	26.1083
HT29	18.8737	18.8336	28.1668	32.8188	26.085	36.9319	40	40	24.8761	40	25.682
HT29	19.0887	19.0167	28.3421	33.1677	26.1534	35.8656	40	40	25.0324	40	25.6397
HT29	19.5063	19.365	28.4334	33.6795	26.3643	37.0502	40	40	25.0832	40	25.1232
HT29	20.9512	20.7185	29.5878	33.9699	27.2118	40	40	40	26.1905	40	25.9032
LIM1215	19.0931	19.8475	30.1451	36.1087	40	40	40	40	26.4902	40	25.774
LIM1215	18.6565	19.7145	29.8557	37.68	40	40	40	40	26.3827	37.064	26.0876
LIM1215	18.7752	19.6784	30.0239	40	40	40	40	40	26.535	40	25.9029
LIM1215	19.7959	20.6242	30.8904	40	40	38.3175	40	40	27.8936	37.4162	25.9597
LIM1215	19.0652	19.991	30.1339	36.0218	39.0476	40	40	40	27.3123	40	25.7399
LIM1215	18.8463	19.8247	30.1408	36.4258	39.018	40	40	40	27.5794	40	25.856
LIM1215	19.0658	19.9067	29.9258	35.5245	40	40	40	40	27.587	36.9293	25.6936
LIM1215	20.2109	21.2028	31.2496	40	40	38.2943	40	40	28.5127	40	25.9754
LIM1215	20.4885	20.2948	30.7356	37.8015	40	40	40	40	27.6898	38.7282	26.4002
LIM1215	21.3001	20.2263	31.6223	37.4798	40	40	40	40	27.9281	40	26.3804
LIM1215	22.5902	20.0301	31.6797	37.5136	38.8845	38.5426	40	40	27.9066	38.3667	26.2166
LIM1215	23.9755	20.8087	33.3751	40	40	40	40	40	29.2416	40	26.5336
