# Supplementary material for: Measuring the combinatorial expression of solute transporters and metalloproteinases transcripts in colorectal cancer
Source: BMC Res Notes. 2009 Aug 19;2:164. doi: 10.1186/1756-0500-2-164 (PMC2736974; doi:10.1186/1756-0500-2-164)
Supplement: Additional file 3 — Table of PCR Ct values for the house keeper genes 18s, HUWE1 and RP0 and traget genes MMP2, MMP12, MMp7, MMP9, RECK, SLC2A1, SLC5A8 and SLC16A1, for Study 2. Worksheets containing raw Ct values for house keeper and target genes for study 2 (paired data). [file 1756-0500-2-164-S3.xls]

## Sheet: Study 2 (paired)
Table S4: Table of PCR Ct values for the house keeper genes 18s, HUWE1 and RP0 and target genes MMP2, MMP12, MMp7, MMP9, RECK, SLC2A1, SLC5A8 and SLC16A1, for Study 2.
18s	Ct	HUWE1	Ct	RP0	Ct	MMP12	Ct	MMP2	Ct	MMP7	Ct	MMP-9	Ct	RECK	Ct	SLC2A1	Ct	SLC16A1	Ct	SLC5A8	Ct
A-008-2, 18s	17.8865	A-008-2, HUWE1	28.2385	A-008-2, Ribosomal Protein LSU	21.1501	A-008-2, MMP 12	27.4284	A-008-2, MMP-2	27.9208	A-008-2, MMP-7	28.5247	A-008-2, MMP-9	28.9775	A-008-2, RECK	32.8351	A-008-2, SCL2A1	28.2939	A-008-2, SLC16A1	25.4251	A-008-2, SLC 5A8	40
A-008-2, 18s	17.661	A-008-2, HUWE1	28.2371	A-008-2, Ribosomal Protein LSU	21.1957	A-008-2, MMP 12	27.3669	A-008-2, MMP-2	27.9541	A-008-2, MMP-7	28.5537	A-008-2, MMP-9	28.585	A-008-2, RECK	33.4932	A-008-2, SCL2A1	29.4734	A-008-2, SLC16A1	25.8644	A-008-2, SLC 5A8	40
A-008-2, 18s	17.5686	A-008-2, HUWE1	28.2227	A-008-2, Ribosomal Protein LSU	21.1542	A-008-2, MMP 12	27.2933	A-008-2, MMP-2	27.9876	A-008-2, MMP-7	28.6562	A-008-2, MMP-9	28.2881	A-008-2, RECK	26.0685	A-008-2, SCL2A1	29.1772	A-008-2, SLC16A1	25.744	A-008-2, SLC 5A8	40
A-008-2, 18s	17.6375	A-008-2, HUWE1	28.3692	A-008-2, Ribosomal Protein LSU	21.1661	A-008-2, MMP 12	27.2565	A-008-2, MMP-2	28.0832	A-008-2, MMP-7	28.64	A-008-2, MMP-9	28.8953	A-008-2, RECK	33.8655	A-008-2, SCL2A1	29.6358	A-008-2, SLC16A1	26.5826	A-008-2, SLC 5A8	40
A-008-4, 18s	18.9722	A-008-4, HUWE1	30.2098	A-008-4, Ribosomal Protein LSU	24.1419	A-008-4, MMP-12	34.8715	A-008-4, MMP-2	30.9081	A-008-4, MMP-7	35.3072	A-008-4, MMP-9	32.8518	A-008-4, RECK	28.8489	A-008-4, SCL2A1	32.2801	A-008-4, SLC16A1	26.9117	A-008-4, SLC 5A8	38.2487
A-008-4, 18s	18.9188	A-008-4, HUWE1	30.039	A-008-4, Ribosomal Protein LSU	24.1968	A-008-4, MMP-12	35.0774	A-008-4, MMP-2	31.2193	A-008-4, MMP-7	35.9345	A-008-4, MMP-9	33.1666	A-008-4, RECK	32.5761	A-008-4, SCL2A1	32.6103	A-008-4, SLC16A1	27.2179	A-008-4, SLC 5A8	40
A-008-4, 18s	18.8915	A-008-4, HUWE1	30.4707	A-008-4, Ribosomal Protein LSU	24.1911	A-008-4, MMP-12	35.467	A-008-4, MMP-2	31.4712	A-008-4, MMP-7	34.9658	A-008-4, MMP-9	32.5877	A-008-4, RECK	35.0997	A-008-4, SCL2A1	30.9347	A-008-4, SLC16A1	27.234	A-008-4, SLC 5A8	38.8713
A-008-4, 18s	18.8434	A-008-4, HUWE1	30.2598	A-008-4, Ribosomal Protein LSU	24.2115	A-008-4, MMP-12	35.6205	A-008-4, MMP-2	31.247	A-008-4, MMP-7	36.0282	A-008-4, MMP-9	34.2526	A-008-4, RECK	36.3241	A-008-4, SCL2A1	32.7241	A-008-4, SLC16A1	27.9244	A-008-4, SLC 5A8	37.2143
A-014-2, 18s	17.3573	A-014-2, HUWE1	27.6081	A-014-2, Ribosomal Protein LSU	22.6397	A-014-2, MMP 12	29.6826	A-014-2, MMP-2	29.6477	A-014-2, MMP-7	30.6253	A-014-2, MMP-9	31.2069	A-014-2, RECK	34.7673	A-014-2, SCL2A1	31.4142	A-014-2, SLC16A1	29.8329	A-014-2, SLC 5A8	38.2151
A-014-2, 18s	16.9955	A-014-2, HUWE1	27.6326	A-014-2, Ribosomal Protein LSU	22.7797	A-014-2, MMP 12	29.796	A-014-2, MMP-2	29.6388	A-014-2, MMP-7	30.3828	A-014-2, MMP-9	30.5924	A-014-2, RECK	34.9284	A-014-2, SCL2A1	30.5848	A-014-2, SLC16A1	29.967	A-014-2, SLC 5A8	40
A-014-2, 18s	16.9428	A-014-2, HUWE1	27.7574	A-014-2, Ribosomal Protein LSU	22.6357	A-014-2, MMP 12	29.732	A-014-2, MMP-2	29.5438	A-014-2, MMP-7	30.5651	A-014-2, MMP-9	32.0421	A-014-2, RECK	34.5195	A-014-2, SCL2A1	30.4778	A-014-2, SLC16A1	29.3131	A-014-2, SLC 5A8	37.8381
A-014-2, 18s	17.1458	A-014-2, HUWE1	27.8546	A-014-2, Ribosomal Protein LSU	22.7415	A-014-2, MMP 12	29.6179	A-014-2, MMP-2	29.6309	A-014-2, MMP-7	30.2446	A-014-2, MMP-9	31.3088	A-014-2, RECK	35.259	A-014-2, SCL2A1	31.6293	A-014-2, SLC16A1	30.6413	A-014-2, SLC 5A8	40
A-014-4, 18s	16.6555	A-014-4, HUWE1	28.2609	A-014-4, Ribosomal Protein LSU	22.3713	A-014-4, MMP-12	29.2185	A-014-4, MMP-2	26.9526	A-014-4, MMP-7	36.9323	A-014-4, MMP-9	30.3735	A-014-4, RECK	31.5122	A-014-4, SCL2A1	30.4839	A-014-4, SLC16A1	26.357	A-014-4, SLC 5A8	36.3528
A-014-4, 18s	16.6125	A-014-4, HUWE1	28.4174	A-014-4, Ribosomal Protein LSU	22.5177	A-014-4, MMP-12	29.2225	A-014-4, MMP-2	27.0975	A-014-4, MMP-7	40	A-014-4, MMP-9	31.1554	A-014-4, RECK	30.9302	A-014-4, SCL2A1	31.7535	A-014-4, SLC16A1	25.7335	A-014-4, SLC 5A8	36.9049
A-014-4, 18s	16.7285	A-014-4, HUWE1	28.314	A-014-4, Ribosomal Protein LSU	22.4952	A-014-4, MMP-12	29.2722	A-014-4, MMP-2	27.1726	A-014-4, MMP-7	40	A-014-4, MMP-9	29.4684	A-014-4, RECK	31.568	A-014-4, SCL2A1	31.4177	A-014-4, SLC16A1	26.1086	A-014-4, SLC 5A8	38.5273
A-014-4, 18s	16.7168	A-014-4, HUWE1	28.3974	A-014-4, Ribosomal Protein LSU	22.5118	A-014-4, MMP-12	29.1865	A-014-4, MMP-2	27.2133	A-014-4, MMP-7	37.6283	A-014-4, MMP-9	31.5458	A-014-4, RECK	32.5416	A-014-4, SCL2A1	31.888	A-014-4, SLC16A1	26.6883	A-014-4, SLC 5A8	36.7655
A-019-2, 18s	18.4948	A-019-2, HUWE1	28.4771	A-019-2, Ribosomal Protein LSU	21.1208	A-019-2, MMP 12	29.3293	A-019-2, MMP-2	27.2711	A-019-2, MMP-7	32.5629	A-019-2, MMP-9	28.647	A-019-2, RECK	32.7734	A-019-2, SCL2A1	30.2418	A-019-2, SLC16A1	26.2945	A-019-2, SLC 5A8	40
A-019-2, 18s	18.5915	A-019-2, HUWE1	28.4478	A-019-2, Ribosomal Protein LSU	20.9222	A-019-2, MMP 12	29.3611	A-019-2, MMP-2	27.3323	A-019-2, MMP-7	32.9181	A-019-2, MMP-9	27.9209	A-019-2, RECK	32.4737	A-019-2, SCL2A1	29.8768	A-019-2, SLC16A1	26.6322	A-019-2, SLC 5A8	40
A-019-2, 18s	18.4854	A-019-2, HUWE1	28.4309	A-019-2, Ribosomal Protein LSU	20.9453	A-019-2, MMP 12	29.2208	A-019-2, MMP-2	27.3365	A-019-2, MMP-7	32.142	A-019-2, MMP-9	27.2011	A-019-2, RECK	32.13	A-019-2, SCL2A1	29.7064	A-019-2, SLC16A1	26.1924	A-019-2, SLC 5A8	40
A-019-2, 18s	18.4992	A-019-2, HUWE1	28.4336	A-019-2, Ribosomal Protein LSU	20.9789	A-019-2, MMP 12	29.4378	A-019-2, MMP-2	27.3431	A-019-2, MMP-7	32.8564	A-019-2, MMP-9	27.3177	A-019-2, RECK	33.6968	A-019-2, SCL2A1	30.0439	A-019-2, SLC16A1	26.7107	A-019-2, SLC 5A8	40
A-019-4, 18s	22.2133	A-019-4, HUWE1	31.562	A-019-4, Ribosomal Protein LSU	25.5838	A-019-4, MMP-12	31.0007	A-019-4, MMP-2	30.218	A-019-4	34.6897	A-019-4, MMP-9	29.7578	A-019-4, RECK	35.6322	A-019-4, SCL2A1	33.3012	A-019-4, SLC16A1	27.7355	A-019-4, SLC 5A8	40
A-019-4, 18s	22.2148	A-019-4, HUWE1	31.3481	A-019-4, Ribosomal Protein LSU	25.6335	A-019-4, MMP-12	31.206	A-019-4, MMP-2	30.0023	A-019-4	34.5606	A-019-4, MMP-9	29.5323	A-019-4, RECK	35.7707	A-019-4, SCL2A1	33.9121	A-019-4, SLC16A1	27.8383	A-019-4, SLC 5A8	40
A-019-4, 18s	22.1621	A-019-4, HUWE1	31.2144	A-019-4, Ribosomal Protein LSU	25.5774	A-019-4, MMP-12	31.1553	A-019-4, MMP-2	29.9288	A-019-4	33.8637	A-019-4, MMP-9	29.1532	A-019-4, RECK	34.1947	A-019-4, SCL2A1	33.7204	A-019-4, SLC16A1	27.7588	A-019-4, SLC 5A8	40
A-019-4, 18s	22.2197	A-019-4, HUWE1	31.8747	A-019-4, Ribosomal Protein LSU	25.5439	A-019-4, MMP-12	31.313	A-019-4, MMP-2	29.7168	A-019-4	35.4044	A-019-4, MMP-9	29.8278	A-019-4, RECK	36.5383	A-019-4, SCL2A1	33.4113	A-019-4, SLC16A1	27.9735	A-019-4, SLC 5A8	40
A-020-2, 18s	17.7416	A-020-2, HUWE1	27.7147	A-020-2, Ribosomal Protein LSU	21.9011	A-020-2, MMP 12	29.2618	A-020-2, MMP-2	26.8989	A-020-2, MMP-7	29.3931	A-020-2, MMP-9	29.8464	A-020-2, RECK	33.8363	A-020-2, SCL2A1	29.5383	A-020-2, SLC16A1	27.4928	A-020-2, SLC 5A8	37.0214
A-020-2, 18s	17.6069	A-020-2, HUWE1	27.748	A-020-2, Ribosomal Protein LSU	21.9004	A-020-2, MMP 12	29.4198	A-020-2, MMP-2	26.9731	A-020-2, MMP-7	29.4991	A-020-2, MMP-9	30.0682	A-020-2, RECK	33.0939	A-020-2, SCL2A1	29.6328	A-020-2, SLC16A1	27.7996	A-020-2, SLC 5A8	37.8528
A-020-2, 18s	17.8368	A-020-2, HUWE1	27.8508	A-020-2, Ribosomal Protein LSU	21.8621	A-020-2, MMP 12	29.4691	A-020-2, MMP-2	26.9219	A-020-2, MMP-7	29.4488	A-020-2, MMP-9	28.9866	A-020-2, RECK	33.5224	A-020-2, SCL2A1	29.6055	A-020-2, SLC16A1	27.7007	A-020-2, SLC 5A8	37.8799
A-020-2, 18s	17.6471	A-020-2, HUWE1	27.8424	A-020-2, Ribosomal Protein LSU	21.8198	A-020-2, MMP 12	29.4264	A-020-2, MMP-2	26.916	A-020-2, MMP-7	29.2302	A-020-2, MMP-9	30.1428	A-020-2, RECK	33.5861	A-020-2, SCL2A1	30.148	A-020-2, SLC16A1	28.4147	A-020-2, SLC 5A8	40
A-020-4, 18s	17.3679	A-020-4, HUWE1	30.0491	A-020-4, Ribosomal Protein LSU	25.8668	A-020-4, MMP-12	33.8109	A-020-4, MMP-2	30.1584	A-020-4, MMP-7	36.5774	A-020-4, MMP-9	32.2928	A-020-4, RECK	34.9859	A-020-4, SCL2A1	32.6444	A-020-4, SLC16A1	30.2356	A-020-4, SLC 5A8	40
A-020-4, 18s	17.4146	A-020-4, HUWE1	30.0324	A-020-4, Ribosomal Protein LSU	25.9926	A-020-4, MMP-12	33.8186	A-020-4, MMP-2	29.9412	A-020-4, MMP-7	37.0374	A-020-4, MMP-9	31.6763	A-020-4, RECK	33.8058	A-020-4, SCL2A1	33.1286	A-020-4, SLC16A1	30.332	A-020-4, SLC 5A8	40
A-020-4, 18s	17.442	A-020-4, HUWE1	30.1029	A-020-4, Ribosomal Protein LSU	25.9286	A-020-4, MMP-12	34.9446	A-020-4, MMP-2	30.2314	A-020-4, MMP-7	37.4934	A-020-4, MMP-9	31.0706	A-020-4, RECK	34.5588	A-020-4, SCL2A1	32.6422	A-020-4, SLC16A1	30.4193	A-020-4, SLC 5A8	39.661
A-020-4, 18s	17.4386	A-020-4, HUWE1	30.1276	A-020-4, Ribosomal Protein LSU	25.9861	A-020-4, MMP-12	34.1937	A-020-4, MMP-2	30.1464	A-020-4, MMP-7	40	A-020-4, MMP-9	32.0533	A-020-4, RECK	35.3982	A-020-4, SCL2A1	33.2103	A-020-4, SLC16A1	31.041	A-020-4, SLC 5A8	40
A-021-2, 18s	16.4689	A-021-2, HUWE1	27.1033	A-021-2, Ribosomal Protein LSU	20.9153	A-021-2, MMP 12	27.6002	A-021-2, MMP-2	25.9668	A-021-2, MMP-7	33.7363	A-021-2, MMP-9	29.0485	A-021-2, RECK	31.7573	A-021-2, SCL2A1	27.6131	A-021-2, SLC16A1	26.9023	A-021-2, SLC 5A8	40
A-021-2, 18s	16.1121	A-021-2, HUWE1	27.0908	A-021-2, Ribosomal Protein LSU	20.925	A-021-2, MMP 12	27.8007	A-021-2, MMP-2	26.0404	A-021-2, MMP-7	33.6724	A-021-2, MMP-9	28.6739	A-021-2, RECK	32.0338	A-021-2, SCL2A1	27.9243	A-021-2, SLC16A1	26.8287	A-021-2, SLC 5A8	40
A-021-2, 18s	16.1572	A-021-2, HUWE1	27.1309	A-021-2, Ribosomal Protein LSU	20.9262	A-021-2, MMP 12	27.7545	A-021-2, MMP-2	26.1105	A-021-2, MMP-7	33.4761	A-021-2, MMP-9	28.7245	A-021-2, RECK	32.1732	A-021-2, SCL2A1	27.6098	A-021-2, SLC16A1	25.1551	A-021-2, SLC 5A8	40
A-021-2, 18s	16.1387	A-021-2, HUWE1	27.0938	A-021-2, Ribosomal Protein LSU	20.9389	A-021-2, MMP 12	27.7805	A-021-2, MMP-2	26.2635	A-021-2, MMP-7	34.1261	A-021-2, MMP-9	29.2377	A-021-2, RECK	33.4293	A-021-2, SCL2A1	28.4873	A-021-2, SLC16A1	27.5656	A-021-2, SLC 5A8	40
A-021-4, 18s	17.1483	A-021-4, HUWE1	28.8777	A-021-4, Ribosomal Protein LSU	23.7599	A-021-4, MMP-12	31.8784	A-021-4, MMP-2	28.1431	A-021-4, MMP-7	40	A-021-4, MMP-9	31.9667	A-021-4, RECK	32.8194	A-021-4, SCL2A1	30.3217	A-021-4, SLC16A1	25.8885	A-021-4, SLC 5A8	40
A-021-4, 18s	17.0768	A-021-4, HUWE1	29.0063	A-021-4, Ribosomal Protein LSU	23.7288	A-021-4, MMP-12	31.7211	A-021-4, MMP-2	28.3099	A-021-4, MMP-7	40	A-021-4, MMP-9	32.0592	A-021-4, RECK	33.077	A-021-4, SCL2A1	30.6498	A-021-4, SLC16A1	25.3128	A-021-4, SLC 5A8	40
A-021-4, 18s	17.2073	A-021-4, HUWE1	28.9831	A-021-4, Ribosomal Protein LSU	23.7188	A-021-4, MMP-12	31.8129	A-021-4, MMP-2	28.4249	A-021-4, MMP-7	37.5535	A-021-4, MMP-9	32.1876	A-021-4, RECK	32.8802	A-021-4, SCL2A1	30.8606	A-021-4, SLC16A1	25.7873	A-021-4, SLC 5A8	38.5089
A-021-4, 18s	17.2032	A-021-4, HUWE1	28.9612	A-021-4, Ribosomal Protein LSU	23.8131	A-021-4, MMP-12	31.887	A-021-4, MMP-2	28.4267	A-021-4, MMP-7	10.2428	A-021-4, MMP-9	32.5873	A-021-4, RECK	35.2653	A-021-4, SCL2A1	31.713	A-021-4, SLC16A1	26.2374	A-021-4, SLC 5A8	40
A-068-2, 18s	16.0863	A-068-2, HUWE1	27.19	A-068-2, Ribosomal Protein LSU	21.7556	A-068-2, MMP 12	28.8145	A-068-2, MMP-2	28.988	A-068-2, MMP-7	24.2848	A-068-2, MMP-9	31.1531	A-068-2, RECK	33.8877	A-068-2, SCL2A1	29.122	A-068-2, SLC16A1	26.4637	A-068-2, SLC 5A8	40
A-068-2, 18s	15.9843	A-068-2, HUWE1	27.3439	A-068-2, Ribosomal Protein LSU	21.7099	A-068-2, MMP 12	28.7974	A-068-2, MMP-2	28.9898	A-068-2, MMP-7	24.3059	A-068-2, MMP-9	29.723	A-068-2, RECK	33.7276	A-068-2, SCL2A1	29.3949	A-068-2, SLC16A1	26.977	A-068-2, SLC 5A8	40
A-068-2, 18s	16.0014	A-068-2, HUWE1	27.4297	A-068-2, Ribosomal Protein LSU	21.6595	A-068-2, MMP 12	28.8657	A-068-2, MMP-2	29.0746	A-068-2, MMP-7	24.3235	A-068-2, MMP-9	30.0153	A-068-2, RECK	35.0977	A-068-2, SCL2A1	29.2823	A-068-2, SLC16A1	26.8511	A-068-2, SLC 5A8	38.5165
A-068-2, 18s	15.9632	A-068-2, HUWE1	27.2781	A-068-2, Ribosomal Protein LSU	21.7744	A-068-2, MMP 12	28.8569	A-068-2, MMP-2	28.9955	A-068-2, MMP-7	24.2668	A-068-2, MMP-9	30.3087	A-068-2, RECK	34.2178	A-068-2, SCL2A1	30.0701	A-068-2, SLC16A1	27.7325	A-068-2, SLC 5A8	40
A-068-4, 18s	17.6684	A-068-4, HUWE1	29.5384	A-068-4, Ribosomal Protein LSU	24.243	A-068-4, MMP-12	30.252	A-068-4, MMP-2	27.9771	A-068-4, MMP-7	35.9292	A-068-4, MMP-9	29.8767	A-068-4, RECK	34.0678	A-068-4, SCL2A1	30.8897	A-068-4, SLC16A1	27.9892	A-068-4, SLC 5A8	38.5425
A-068-4, 18s	17.8016	A-068-4, HUWE1	29.6791	A-068-4, Ribosomal Protein LSU	24.264	A-068-4, MMP-12	30.0029	A-068-4, MMP-2	28.1159	A-068-4, MMP-7	35.4916	A-068-4, MMP-9	29.3073	A-068-4, RECK	33.4817	A-068-4, SCL2A1	31.81	A-068-4, SLC16A1	28.0132	A-068-4, SLC 5A8	37.2911
A-068-4, 18s	17.7207	A-068-4, HUWE1	29.5464	A-068-4, Ribosomal Protein LSU	24.2189	A-068-4, MMP-12	29.9802	A-068-4, MMP-2	28.0486	A-068-4, MMP-7	38.2252	A-068-4, MMP-9	28.7604	A-068-4, RECK	32.7533	A-068-4, SCL2A1	31.5988	A-068-4, SLC16A1	27.9063	A-068-4, SLC 5A8	38.9041
A-068-4, 18s	17.7368	A-068-4, HUWE1	29.5787	A-068-4, Ribosomal Protein LSU	24.2048	A-068-4, MMP-12	30.4446	A-068-4, MMP-2	27.9933	A-068-4, MMP-7	36.662	A-068-4, MMP-9	29.7915	A-068-4, RECK	33.9284	A-068-4, SCL2A1	32.0058	A-068-4, SLC16A1	28.5993	A-068-4, SLC 5A8	40
A-071-2, 18S	16.581	A-071-2, HUWE1	27.4556	A-071-2, Ribosomal Protein LSU	21.8327	A-071-2, MMP 12	26.8301	A-071-2, MMP-2	25.7775	A-071-2, MMP-7	22.7208	A-071-2, MMP-9	28.2024	A-071-2, RECK	32.1768	A-071-2, SCL2A1	28.3497	A-071-2, SLC16A1	30.0102	A-071-2, SLC 5A8	40
A-071-2, 18S	16.5843	A-071-2, HUWE1	27.3994	A-071-2, Ribosomal Protein LSU	21.859	A-071-2, MMP 12	26.7629	A-071-2, MMP-2	25.8314	A-071-2, MMP-7	22.7621	A-071-2, MMP-9	27.8961	A-071-2, RECK	31.6567	A-071-2, SCL2A1	28.4374	A-071-2, SLC16A1	30.6734	A-071-2, SLC 5A8	40
A-071-2, 18S	16.6686	A-071-2, HUWE1	27.3607	A-071-2, Ribosomal Protein LSU	21.9002	A-071-2, MMP 12	26.7611	A-071-2, MMP-2	25.8124	A-071-2, MMP-7	22.7984	A-071-2, MMP-9	27.9493	A-071-2, RECK	32.7704	A-071-2, SCL2A1	28.5499	A-071-2, SLC16A1	29.9844	A-071-2, SLC 5A8	40
A-071-2, 18S	16.6418	A-071-2, HUWE1	27.3917	A-071-2, Ribosomal Protein LSU	21.9271	A-071-2, MMP 12	26.7333	A-071-2, MMP-2	26.0153	A-071-2, MMP-7	22.7723	A-071-2, MMP-9	28.3653	A-071-2, RECK	33.592	A-071-2, SCL2A1	29.6307	A-071-2, SLC16A1	31.309	A-071-2, SLC 5A8	40
A-071-4, 18s	17.4068	A-071-4, HUWE1	28.8909	A-071-4, Ribosomal Protein LSU	23.5562	A-071-4, MMP-12	31.0884	A-071-4, MMP-2	27.3276	A-071-4, MMP-7	35.314	A-071-4, MMP-9	30.7202	A-071-4, RECK	32.5983	A-071-4, SCL2A1	30.9742	A-071-4, SLC16A1	26.035	A-071-4, SLC 5A8	40
A-071-4, 18s	17.2653	A-071-4, HUWE1	29.0244	A-071-4, Ribosomal Protein LSU	23.6291	A-071-4, MMP-12	31.4645	A-071-4, MMP-2	27.2941	A-071-4, MMP-7	35.4545	A-071-4, MMP-9	29.3378	A-071-4, RECK	32.7517	A-071-4, SCL2A1	31.6869	A-071-4, SLC16A1	26.4266	A-071-4, SLC 5A8	37.7224
A-071-4, 18s	17.2395	A-071-4, HUWE1	28.962	A-071-4, Ribosomal Protein LSU	23.6048	A-071-4, MMP-12	31.4737	A-071-4, MMP-2	27.2587	A-071-4, MMP-7	35.8324	A-071-4, MMP-9	29.4603	A-071-4, RECK	32.7527	A-071-4, SCL2A1	31.3045	A-071-4, SLC16A1	26.5833	A-071-4, SLC 5A8	36.5596
A-071-4, 18s	17.3186	A-071-4, HUWE1	29.0991	A-071-4, Ribosomal Protein LSU	23.6937	A-071-4, MMP-12	31.3235	A-071-4, MMP-2	27.3723	A-071-4, MMP-7	35.0074	A-071-4, MMP-9	30.054	A-071-4, RECK	34.3468	A-071-4, SCL2A1	32.5002	A-071-4, SLC16A1	27.6408	A-071-4, SLC 5A8	37.8718
^Key:
tumour	normal
A-008-2,	A-008-4
A-014-2	A-014-4
A-019-2	A-019-4
A-020-2	A-020-4
A-021-2	A-021-4
A-068-2	A-068-4
A-071-2	A-071-4
